# Supplementary material for: Fatty acid unsaturation improves germination of upland cotton (Gossypium hirsutum) under cold stress
Source: Front Plant Sci. 2024 Feb 6;15:1286908. doi: 10.3389/fpls.2024.1286908 (PMC10877374; doi:10.3389/fpls.2024.1286908)
Supplement: Supplementary file 1 [file Table_1.xlsx]

## Sheet: Sheet1
Table S1. Fatty acid composition of six glycerophospholipids identified in the dry seeds of six different genotypes.
FAM 1	FAM 2	FAM 3	FAM 4	SA 2580	SC 9023
PA(4:0_14:0)-H	PA(16:0_14:0)-H	PA(16:0_14:0)-H	PA(16:0_14:0)	PA(4:0_14:0)-H	PA(4:0_14:0)-H
PA(4:0_14:1)-H	PA(16:0_14:0)-H	PA(16:0_14:0)-H	PA(16:0_18:1)	PA(16:0_14:0)-H	PA(6:0_12:1)-H
PA(16:0_14:0)-H	PA(16:0_16:0)-H	PA(16:0_16:0)-H	PA(16:0_18:2)	PA(16:0_16:0)-H	PA(4:0_14:2)-H
PA(16:0_14:0)-H	PA(18:1_14:0)-H	PA(18:1_14:0)-H	PA(16:0_18:2)	PA(16:0_16:0)-H	PA(8:0e_11:2)-H
PA(16:0_16:0)-H	PA(18:1_14:0)-H	PA(18:1_14:0)-H	PA(16:1_18:2)	PA(16:0_16:0)-H	PA(16:0_14:0)-H
PA(16:0_16:0)-H	PA(18:1_14:0)-H	PA(14:0_18:2)-H	PA(17:1_16:0)	PA(18:1_14:0)-H	PA(16:0_14:0)-H
PA(18:1_14:0)-H	PA(14:0_18:2)-H	PA(32:2)+Na	PA(17:1_18:2)	PA(32:1)+Na	PA(18:1_12:0)-H
PA(18:1_14:0)-H	PA(32:2)+Na	PA(17:1_16:0)-H	PA(18:1_18:2)	PA(14:0_18:2)-H	PA(16:0_16:0)-H
PA(14:0_18:2)-H	PA(14:0_18:2)-H	PA(17:1_16:0)-H	PA(18:1_18:2)	PA(32:2)+Na	PA(18:1_14:0)-H
PA(32:2)+Na	PA(14:0_18:2)-H	PA(15:0_18:2)-H	PA(18:1_18:2)	PA(14:0_18:2)-H	PA(14:0_18:2)-H
PA(14:0_18:2)-H	PA(17:1_16:0)-H	PA(15:0_18:2)-H	PA(18:1_21:0)	PA(32:2)+Na	PA(32:2)+Na
PA(17:1_16:0)-H	PA(15:0_18:2)-H	PA(15:0_18:3)-H	PA(18:1_21:1)	PA(17:1_16:0)-H	PA(14:0_18:2)-H
PA(17:1_16:0)-H	PA(15:0_18:2)-H	PA(16:0_18:1)-H	PA(18:1_22:0)	PA(15:0_18:2)-H	PA(14:0_18:2)-H
PA(15:0_18:2)-H	PA(16:0_18:2)-H	PA(16:0_18:1)+NH4	PA(18:2_18:2)	PA(15:0_18:3)-H	PA(32:2)+Na
PA(15:0_18:3)-H	PA(16:0_18:2)+NH4	PA(16:1_18:2)-H	PA(18:2_18:2)	PA(16:0_18:3)-H	PA(14:0_18:3)-H
PA(16:0_18:1)-H	PA(16:0_18:2)-H	PA(16:1_18:2)-H	PA(18:2_21:0)	PA(34:3)+Na	PA(18:2_14:2)-H
PA(16:0_18:1)+NH4	PA(16:0_18:2)+NH4	PA(19:1_16:0)-H	PA(18:2_21:1)	PA(16:0_19:0)-H	PA(16:0_17:0)-H
PA(34:1)+Na	PA(16:1_18:2)-H	PA(17:0_18:2)-H	PA(18:2_23:0)	PA(17:0_18:1)-H	PA(17:1_16:0)-H
PA(16:1_18:2)-H	PA(34:3)+Na	PA(17:0_18:2)-H	PA(18:3_18:2)	PA(17:0_18:1)-H	PA(15:0_18:2)-H
PA(34:3)+Na	PA(16:1_18:2)-H	PA(17:1_18:2)-H	PA(18:3e_17:0)	PA(17:0_18:2)-H	PA(15:0_18:3)-H
PA(16:1_18:2)-H	PA(16:1_18:2)-H	PA(17:1_18:3)-H	PA(19:0_18:1)	PA(17:0_18:2)-H	PA(15:0_18:3)-H
PA(16:1_18:3)-H	PA(16:1_18:3)-H	PA(18:0_18:1)-H	PA(19:1_18:1)	PA(17:0_18:2)-H	PA(16:0_18:2)-H
PA(19:1_16:0)-H	PA(16:0_19:0)-H	PA(18:2_18:2)-H	PA(19:1_18:1)	PA(17:1_18:2)-H	PA(16:0_18:2)+NH4
PA(17:0_18:1)-H	PA(19:1_16:0)-H	PA(18:3_18:2)-H	PA(19:1_18:2)	PA(17:1_18:3)-H	PA(16:1_18:2)-H
PA(17:0_18:2)-H	PA(17:0_18:1)-H	PA(18:3_18:3)-H	PA(19:1_18:2)	PA(18:0_18:1)-H	PA(16:1_18:2)-H
PA(17:0_18:2)-H	PA(17:0_18:2)-H	PA(19:0_18:1)-H	PA(19:1_18:3)	PA(18:0_18:1)-H	PA(16:1_18:3)-H
PA(17:0_18:2)-H	PA(17:0_18:2)-H	PA(19:1_18:1)-H	PA(20:0_18:1)	PA(18:1_18:2)-H	PA(19:1_16:0)-H
PA(17:1_18:2)-H	PA(17:1_18:2)-H	PA(19:1_18:2)-H	PA(20:0_18:2)	PA(18:2_18:2)-H	PA(17:0_18:2)-H
PA(17:1_18:2)-H	PA(17:1_18:2)-H	PA(19:1_18:2)-H	PA(20:1_18:2)	PA(36:4)+Na	PA(17:0_18:2)-H
PA(17:1_18:2)-H	PA(17:1_18:3)-H	PA(19:1_18:3)-H	PA(22:0_18:2)	PA(18:3_18:2)-H	PA(17:0_18:2)-H
PA(18:0_18:1)-H	PA(18:0_18:1)-H	PA(20:0_18:1)-H	PA(24:0_18:2)	PA(18:3_18:2)-H	PA(17:1_18:2)-H
PA(18:0_18:1)-H	PA(18:2_18:2)-H	PA(20:0_18:2)-H	PC(14:0_18:2)	PA(18:3_18:3)-H	PA(17:1_18:2)-H
PA(18:2_18:2)-H	PA(18:3_18:2)-H	PA(38:2)+Na	PC(16:0_16:0)	PA(36:6)+Na	PA(17:1_18:3)-H
PA(18:2_18:2)-H	PA(18:3_18:2)-H	PA(20:1_18:2)-H	PC(16:0_22:4)	PA(19:0_18:1)-H	PA(18:0_18:1)-H
PA(18:2_18:2)+NH4	PA(18:3_18:2)-H	PA(20:1_18:2)-H	PC(16:1_18:2)	PA(19:1_18:1)-H	PA(36:1)+Na
PA(18:3_18:2)-H	PA(18:3_18:3)-H	PA(20:2_18:2)-H	PC(16:1_18:3)	PA(19:1_18:2)-H	PA(18:0_18:2)-H
PA(18:3_18:2)-H	PA(19:0_18:1)-H	PA(18:2_21:0)-H	PC(18:0_18:1)	PA(19:1_18:3)-H	PA(18:1_18:2)-H
PA(18:3_18:3)-H	PA(19:1_18:1)-H	PA(22:0_18:2)-H	PC(18:1_14:0)	PA(20:0_18:1)-H	PA(18:2_18:2)-H
PA(19:0_18:1)-H	PA(19:1_18:2)-H	PA(22:0_18:2)-H	PC(18:1_14:3)	PA(20:0_18:2)-H	PA(18:3_18:2)-H
PA(19:1_18:1)-H	PA(19:1_18:2)-H	PA(40:2)+Na	PC(18:1_24:0)	PA(38:2)+Na	PA(18:3_18:3)-H
PA(19:1_18:2)-H	PA(19:1_18:3)-H	PA(22:1_18:2)-H	PC(18:2_18:2)	PA(20:1_18:2)-H	PA(19:0_18:1)-H
PA(19:1_18:2)-H	PA(20:0_18:2)-H	PA(22:0_18:3)-H	PC(18:4_18:1)	PA(20:1_18:2)-H	PA(19:1_18:1)-H
PA(19:1_18:3)-H	PA(38:2)+Na	PC(18:1_12:0)+HCOO	PC(25:0_18:2)	PA(20:1_18:2)-H	PA(37:2)+Na
PA(20:0_18:1)-H	PA(20:0_18:2)-H	PC(18:1_12:0)+Na	PC(30:0_6:0)	PA(20:2_18:2)-H	PA(19:1_18:2)-H
PA(20:0_18:2)-H	PA(38:2)+Na	PC(30:1)+H	PE(14:0_18:2)	PA(18:1_21:0)-H	PA(37:3)+Na
PA(38:2)+Na	PA(20:1_18:2)-H	PC(12:0_18:2)+HCOO	PE(16:0_14:0)	PA(18:1_21:0)-H	PA(19:1_18:3)-H
PA(20:0_18:2)-H	PA(20:1_18:2)-H	PC(30:2)+H	PE(16:0_16:0)	PA(18:2_21:0)-H	PA(19:1_18:3)-H
PA(38:2)+Na	PA(20:2_18:2)-H	PC(16:0_16:0)+HCOO	PE(16:0_16:1)	PA(18:2_21:0)-H	PA(19:1_18:3)-H
PA(20:1_18:2)-H	PA(20:2_18:2)-H	PC(32:0)+Na	PE(16:0_16:1)	PA(18:2_21:1)-H	PA(15:0_22:5)-H
PA(20:1_18:2)-H	PA(22:0_18:2)-H	PC(32:0)+H	PE(16:0_18:1)	PA(18:1_22:0)-H	PA(20:0_18:1)-H
PA(20:2_18:2)-H	PA(22:0_18:2)-H	PC(18:1_14:0)+Na	PE(16:0_18:2)	PA(22:0_18:2)-H	PA(20:0_18:2)-H
PA(20:2_18:2)-H	PA(40:2)+Na	PC(18:1_14:0)+HCOO	PE(16:0_18:2)	PA(22:0_18:2)-H	PA(38:2)+Na
PA(18:2_21:0)-H	PA(22:0_18:3)-H	PC(32:1)+H	PE(16:1_14:0)	PA(40:2)+Na	PA(20:0_18:2)-H
PA(22:0_18:2)-H	PA(18:2_23:0)-H	PC(14:0_18:3)+HCOO	PE(16:1_18:2)	PA(22:0_18:3)-H	PA(38:2)+Na
PA(22:0_18:2)-H	PA(24:0_18:2)-H	PC(32:3)+H	PE(17:0_18:1)	PC(12:0_18:2)+HCOO	PA(20:1_18:2)-H
PA(40:2)+Na	PC(16:0_14:0)+HCOO	PC(18:2_14:2)+HCOO	PE(17:1_18:2)	PC(30:2)+H	PA(20:1_18:2)-H
PA(22:1_18:2)-H	PC(16:0_14:0)+Na	PC(32:4)+H	PE(18:0_16:0)	PC(16:0_16:0)+HCOO	PA(20:2_18:2)-H
PA(22:0_18:3)-H	PC(30:0)+H	PC(17:1_16:0)+Na	PE(18:0_18:1)	PC(16:0_16:0)+Na	PA(20:2_18:2)-H
PA(18:2_23:0)-H	PC(16:1_14:0)+HCOO	PC(17:1_16:0)+HCOO	PE(18:0_18:2)	PC(32:0)+H	PA(18:2_21:0)-H
PA(24:0_18:2)-H	PC(30:1)+H	PC(33:1)+H	PE(18:1_18:2)	PC(18:1_14:0)+Na	PA(18:2_21:1)-H
PA(24:0_18:2)-H	PC(12:0_18:2)+HCOO	PC(15:0_18:2)+Na	PE(18:1_18:2)	PC(18:1_14:0)+HCOO	PA(22:0_18:2)-H
PC(16:0_14:0)+Na	PC(30:2)+H	PC(33:2)+H	PE(18:1_22:0)	PC(32:1)+H	PA(40:2)+Na
PC(16:0_14:0)+HCOO	PC(16:0_16:0)+HCOO	PC(18:0_16:0)+HCOO	PE(18:1_23:0)	PC(14:0_18:2)+Na	PA(22:0_18:2)-H
PC(30:0)+H	PC(16:0_16:0)+Na	PC(34:0)+H	PE(18:1_24:0)	PC(14:0_18:2)+HCOO	PA(40:2)+Na
PC(18:1_12:0)+HCOO	PC(32:0)+H	PC(16:0_18:1)+HCOO	PE(18:2_18:2)	PC(32:2)+H	PA(22:0_18:3)-H
PC(30:1)+H	PC(18:1_14:0)+Na	PC(16:0_18:1)+Na	PE(18:2_18:2)	PC(14:0_18:3)+HCOO	PA(18:2_23:0)-H
PC(12:0_18:2)+HCOO	PC(18:1_14:0)+HCOO	PC(16:0_18:1)-CH3	PE(18:2_18:2)	PC(14:0_18:3)+Na	PA(18:2_23:0)-H
PC(30:2)+H	PC(32:1)+H	PC(34:1)+H	PE(18:2_21:0)	PC(32:3)+H	PA(41:2)+Na
PC(16:0_16:0)+HCOO	PC(18:2_14:2)+HCOO	PC(16:0_18:1)+HCOO	PE(18:2_23:0)	PC(18:2_14:2)+Na	PA(24:0_18:2)-H
PC(16:0_16:0)+Na	PC(32:4)+H	PC(34:1)+H	PE(18:3_18:2)	PC(18:2_14:2)+HCOO	PA(42:2)+Na
PC(32:0)+H	PC(17:1_16:0)+HCOO	PC(16:0_18:2)+Na	PE(18:4_16:0)	PC(32:4)+H	PC(18:1_12:0)+HCOO
PC(18:1_14:0)+Na	PC(17:1_16:0)+Na	PC(16:0_18:2)+HCOO	PE(19:1_16:0)	PC(17:1_16:0)+Na	PC(30:1)+H
PC(18:1_14:0)+HCOO	PC(33:1)+H	PC(16:0_18:2)-CH3	PE(19:1_18:1)	PC(17:1_16:0)+HCOO	PC(12:0_18:2)+HCOO
PC(32:1)+H	PC(18:0_16:0)+HCOO	PC(34:2)+H	PE(20:0_16:0)	PC(33:1)+H	PC(30:2)+H
PC(17:1_16:0)+HCOO	PC(34:0)+H	PC(16:0_18:2)+HCOO	PE(20:0_18:2)	PC(15:0_18:2)+HCOO	PC(16:0_16:0)+Na
PC(17:1_16:0)+Na	PC(16:0_18:1)+HCOO	PC(16:0_18:2)+Na	PE(20:1_18:2)	PC(33:2)+H	PC(16:0_16:0)+HCOO
PC(33:1)+H	PC(16:0_18:1)+Na	PC(34:2)+H	PE(22:0_18:2)	PC(33:2)-CH3	PC(32:0)+H
PC(15:0_18:2)+HCOO	PC(16:0_18:1)-CH3	PC(16:1_18:2)+HCOO	PE(24:0_18:2)	PC(33:2)+Na	PC(18:1_14:0)+Na
PC(33:2)+H	PC(34:1)+H	PC(16:1_18:2)+Na	PE(25:0_18:1)	PC(18:0_16:0)+HCOO	PC(18:1_14:0)+HCOO
PC(33:2)-CH3	PC(16:0_18:1)+HCOO	PC(34:3)+H	PE(25:0_18:2)	PC(34:0)+H	PC(32:1)+H
PC(18:0_16:0)+HCOO	PC(34:1)+H	PC(16:1_18:3)+HCOO	PE(26:0_18:2)	PC(16:0_18:1)+HCOO	PC(14:0_18:3)+HCOO
PC(34:0)+H	PC(16:0_18:1)+HCOO	PC(34:4)+H	PG(16:0_14:0)	PC(16:0_18:1)+Na	PC(32:3)+H
PC(16:0_18:1)+Na	PC(34:1)+H	PC(34:4)+Na	PG(16:0_18:1)	PC(16:0_18:1)-CH3	PC(16:0_17:0)+HCOO
PC(16:0_18:1)+HCOO	PC(16:0_18:1)+HCOO	PC(17:0_18:1)+Na	PG(16:0_18:2)	PC(34:1)+H	PC(33:0)+H
PC(16:0_18:1)-CH3	PC(34:1)+H	PC(17:0_18:1)+HCOO	PG(16:0_18:3)	PC(16:0_18:1)+HCOO	PC(18:0_16:0)+HCOO
PC(34:1)+H	PC(16:0_18:2)+Na	PC(35:1)+H	PG(18:0_16:0)	PC(16:0_18:1)-CH3	PC(34:0)+H
PC(16:0_18:2)+Na	PC(16:0_18:2)+HCOO	PC(17:1_18:2)+HCOO	PG(18:1_18:1)	PC(34:1)+H	PC(16:0_18:1)+HCOO
PC(16:0_18:2)+HCOO	PC(16:0_18:2)-CH3	PC(17:1_18:2)+Na	PG(18:1_18:2)	PC(16:0_18:2)+Na	PC(16:0_18:1)+Na
PC(16:0_18:2)-CH3	PC(34:2)+H	PC(35:3)+H	PG(18:2_18:2)	PC(16:0_18:2)+HCOO	PC(16:0_18:1)-CH3
PC(34:2)+H	PC(16:1_18:2)+HCOO	PC(18:0_18:1)+Na	PG(18:2_18:2)	PC(16:0_18:2)-CH3	PC(34:1)+H
PC(16:1_18:2)+HCOO	PC(16:1_18:2)+Na	PC(18:0_18:1)+HCOO	PG(19:1_16:0)	PC(34:2)+H	PC(16:0_18:2)+Na
PC(16:1_18:2)+Na	PC(34:3)+H	PC(36:1)+H	PG(19:1_18:1)	PC(16:0_18:2)+HCOO	PC(16:0_18:2)+HCOO
PC(34:3)+H	PC(16:1_18:3)+HCOO	PC(18:0_18:1)+HCOO	PG(19:1_19:1)	PC(16:0_18:2)+Na	PC(16:0_18:2)-CH3
PC(16:1_18:3)+HCOO	PC(34:4)+H	PC(36:1)+H	PI(16:0_16:0)	PC(16:0_18:2)-CH3	PC(34:2)+H
PC(34:4)+H	PC(34:4)+Na	PC(18:1_18:1)+Na	PI(16:0_16:1)	PC(34:2)+H	PC(16:1_18:2)+HCOO
PC(34:4)+Na	PC(19:1_16:0)+HCOO	PC(18:1_18:1)+HCOO	PI(16:0_18:3)	PC(16:1_18:2)+HCOO	PC(16:1_18:2)+Na
PC(17:0_18:1)+HCOO	PC(19:1_16:0)+Na	PC(18:1_18:1)-CH3	PI(17:0_18:2)	PC(16:1_18:2)+Na	PC(34:3)+H
PC(17:0_18:1)+Na	PC(35:1)+H	PC(36:2)+H	PI(18:1_18:1)	PC(34:3)+H	PC(16:1_18:3)+HCOO
PC(35:1)+H	PC(17:1_18:2)+HCOO	PC(18:1_18:2)+Na	PI(18:1_18:2)	PC(16:1_18:3)+HCOO	PC(34:4)+H
PC(17:0_18:2)+Na	PC(17:1_18:2)+Na	PC(18:1_18:2)+HCOO	PI(19:1_18:2)	PC(34:4)+H	PC(34:4)+Na
PC(17:0_18:2)+HCOO	PC(35:3)+H	PC(18:1_18:2)-CH3	PS(16:0_18:2)	PC(34:4)+Na	PC(19:1_16:0)+HCOO
PC(35:2)+H	PC(18:0_18:1)+Na	PC(36:3)+H	PS(18:0_18:2)	PC(19:1_16:0)+HCOO	PC(19:1_16:0)+Na
PC(17:1_18:2)+Na	PC(18:0_18:1)+HCOO	PC(18:1_18:2)+HCOO	PS(18:1_22:0)	PC(19:1_16:0)+Na	PC(35:1)+H
PC(17:1_18:2)+HCOO	PC(18:0_18:1)-CH3	PC(36:3)+H	PS(18:2_18:2)	PC(35:1)+H	PC(17:1_18:1)+Na
PC(35:3)+H	PC(36:1)+H	PC(18:2_18:2)+Na	PS(18:2_23:0)	PC(17:1_18:2)+HCOO	PC(17:1_18:1)+HCOO
PC(18:0_18:1)+Na	PC(18:0_18:1)+HCOO	PC(18:2_18:2)+HCOO	PS(18:3e_18:1)	PC(17:1_18:2)+Na	PC(35:2)+H
PC(18:0_18:1)+HCOO	PC(36:1)+H	PC(18:2_18:2)-CH3	PS(18:3e_18:2)	PC(35:3)+H	PC(17:1_18:2)+Na
PC(18:0_18:1)-CH3	PC(18:1_18:1)+Na	PC(36:4)+H	PS(20:0_18:1)	PC(18:0_18:1)+HCOO	PC(17:1_18:2)+HCOO
PC(36:1)+H	PC(18:1_18:1)+HCOO	PC(18:3_18:3)+HCOO	PS(20:0_18:2)	PC(18:0_18:1)+Na	PC(35:3)+H
PC(18:0_18:1)+HCOO	PC(18:1_18:1)-CH3	PC(36:6)+H	PS(22:0_18:2)	PC(18:0_18:1)-CH3	PC(18:0_18:1)+HCOO
PC(36:1)+H	PC(36:2)+H	PC(19:1_18:0)+HCOO	PS(24:0_18:2)	PC(36:1)+H	PC(18:0_18:1)+Na
PC(18:1_18:1)+Na	PC(18:1_18:1)+HCOO	PC(37:1)+H		PC(18:1_18:1)+Na	PC(36:1)+H
PC(18:1_18:1)+HCOO	PC(36:2)+Na	PC(19:1_18:1)+HCOO		PC(18:1_18:1)+HCOO	PC(18:1_18:1)+Na
PC(18:1_18:1)-CH3	PC(18:1_18:1)-CH3	PC(19:1_18:1)+Na		PC(18:1_18:1)-CH3	PC(18:1_18:1)+HCOO
PC(36:2)+H	PC(36:2)+H	PC(37:2)+H		PC(36:2)+H	PC(18:1_18:1)-CH3
PC(18:1_18:2)+Na	PC(18:1_18:1)+HCOO	PC(19:1_18:2)+Na		PC(18:1_18:2)+Na	PC(36:2)+H
PC(18:1_18:2)+HCOO	PC(18:1_18:1)+Na	PC(19:1_18:2)+HCOO		PC(18:1_18:2)+HCOO	PC(18:1_18:2)+HCOO
PC(18:1_18:2)-CH3	PC(36:2)+H	PC(37:3)+H		PC(18:1_18:2)-CH3	PC(18:1_18:2)+Na
PC(36:3)+H	PC(18:1_18:2)+Na	PC(20:0_18:1)+HCOO		PC(36:3)+H	PC(18:1_18:2)-CH3
PC(18:1_18:2)+Na	PC(18:1_18:2)+HCOO	PC(38:1)+H		PC(18:2_18:2)+Na	PC(36:3)+H
PC(18:1_18:2)+HCOO	PC(18:1_18:2)-CH3	PC(20:0_18:2)+HCOO		PC(18:2_18:2)+HCOO	PC(18:2_18:2)+Na
PC(36:3)+H	PC(36:3)+H	PC(20:0_18:2)+Na		PC(18:2_18:2)-CH3	PC(18:2_18:2)+HCOO
PC(18:1_18:2)+Na	PC(18:2_18:2)+Na	PC(38:2)+H		PC(36:4)+H	PC(18:2_18:2)-CH3
PC(18:1_18:2)+HCOO	PC(18:2_18:2)+HCOO	PC(18:3e_20:3)+H		PC(18:2_18:2)+Na	PC(36:4)+H
PC(36:3)+H	PC(18:2_18:2)-CH3	PC(18:1_21:1)+H		PC(18:2_18:2)+HCOO	PC(18:2_18:2)+Na
PC(18:1_18:2)+HCOO	PC(36:4)+H	PC(22:0_18:2)+HCOO		PC(36:4)+H	PC(18:2_18:2)+HCOO
PC(36:3)+H	PC(18:3_18:2)+HCOO	PC(40:2)+H		PC(18:3_18:2)+HCOO	PC(36:4)+H
PC(18:2_18:2)+Na	PC(18:3_18:2)+Na	PC(18:3e_22:3)+H		PC(18:3_18:2)+Na	PC(18:3_18:2)+HCOO
PC(18:2_18:2)+HCOO	PC(18:3_18:2)+H	PC(24:0_18:2)+HCOO		PC(18:3_18:2)+H	PC(18:3_18:2)+Na
PC(18:2_18:2)-CH3	PC(19:1_18:1)+HCOO	PC(42:2)+H		PC(19:1_18:1)+HCOO	PC(18:3_18:2)+H
PC(36:4)+H	PC(19:1_18:1)+Na	PE(16:0_16:0)+H		PC(19:1_18:1)+Na	PC(18:3_18:3)+HCOO
PC(18:2_18:2)+HCOO	PC(37:2)+H	PE(16:0_16:0)-H		PC(37:2)+H	PC(36:6)+H
PC(36:4)+H	PC(19:1_18:2)+Na	PE(16:0_16:1)+H		PC(19:1_18:2)+Na	PC(36:6)+Na
PC(18:3_18:2)+HCOO	PC(19:1_18:2)+HCOO	PE(16:0_16:1)-H		PC(19:1_18:2)+HCOO	PC(16:0_21:1)+H
PC(18:3_18:2)+Na	PC(37:3)+H	PE(14:0_18:2)+H		PC(37:3)+H	PC(19:1_18:1)+Na
PC(18:3_18:2)+H	PC(20:0_18:2)+HCOO	PE(14:0_18:2)-H		PC(19:1_18:3)+HCOO	PC(19:1_18:1)+HCOO
PC(18:3_18:3)+HCOO	PC(38:2)+H	PE(14:0_18:2)+Na		PC(37:4)+H	PC(37:2)+H
PC(36:6)+H	PC(20:1_18:2)+Na	PE(18:0_16:0)-H		PC(37:4)+Na	PC(19:1_18:2)+HCOO
PC(19:1_18:0)+HCOO	PC(20:1_18:2)+HCOO	PE(16:0_18:1)+H		PC(20:0_18:1)+HCOO	PC(19:1_18:2)+Na
PC(37:1)+H	PC(38:3)+H	PE(16:0_18:1)-H		PC(20:0_18:1)+Na	PC(37:3)+H
PC(19:1_18:1)+Na	PC(20:2_18:2)+HCOO	PE(16:0_18:2)-H		PC(38:1)+H	PC(19:1_18:2)+HCOO
PC(19:1_18:1)+HCOO	PC(38:4)+H	PE(34:2)+Na		PC(20:0_18:2)+HCOO	PC(37:3)+H
PC(37:2)+H	PC(18:3e_20:3)+H	PE(16:0_18:2)-H		PC(20:0_18:2)+Na	PC(20:0_18:1)+HCOO
PC(19:1_18:2)+Na	PC(22:0_18:2)+HCOO	PE(16:0_18:2)-H		PC(38:2)+H	PC(38:1)+H
PC(19:1_18:2)+HCOO	PC(40:2)+H	PE(16:0_18:3)+H		PC(20:1_18:2)+Na	PC(20:0_18:2)+HCOO
PC(37:3)+H	PC(24:0_18:2)+HCOO	PE(16:1_18:2)+H		PC(20:1_18:2)+HCOO	PC(38:2)+H
PC(20:0_18:1)+HCOO	PC(42:2)+H	PE(16:1_18:2)-H		PC(38:3)+H	PC(20:1_18:2)+Na
PC(38:1)+H	PE(16:0_16:0)+H	PE(34:3)+Na		PC(20:1_18:2)+HCOO	PC(20:1_18:2)+HCOO
PC(20:0_18:2)+Na	PE(16:0_16:0)-H	PE(19:1_16:0)+H		PC(38:3)+Na	PC(38:3)+H
PC(20:0_18:2)+HCOO	PE(16:0_16:1)+H	PE(19:1_16:0)-H		PC(38:3)+H	PC(18:3e_20:3)+H
PC(38:2)+H	PE(16:0_16:1)-H	PE(17:0_18:2)+H		PC(18:3e_20:3)+H	PC(22:0_18:2)+HCOO
PC(18:3e_20:3)+H	PE(14:0_18:2)+H	PE(17:0_18:2)-H		PC(22:0_18:2)+HCOO	PC(40:2)+H
PC(22:0_18:2)+Na	PE(14:0_18:2)-H	PE(17:1_18:2)-H		PC(22:0_18:2)+Na	PC(24:0_18:2)+HCOO
PC(22:0_18:2)+HCOO	PE(14:0_18:2)+Na	PE(17:1_18:2)+H		PC(40:2)+H	PC(42:2)+H
PC(40:2)+H	PE(14:0_18:2)-H	PE(18:0_18:1)+H		PC(24:0_18:2)+HCOO	PE(16:0_16:1)+H
PC(24:0_18:2)+HCOO	PE(17:1_16:0)-H	PE(18:0_18:1)-H		PC(24:0_18:2)+H	PE(16:0_16:1)-H
PC(42:2)+H	PE(18:0_16:0)-H	PE(18:0_18:2)+H		PE(16:0_16:0)-H	PE(14:0_18:2)+H
PE(16:0_16:1)+H	PE(16:0_18:1)+H	PE(18:0_18:2)-H		PE(16:0_16:0)-H	PE(14:0_18:2)-H
PE(16:0_16:1)-H	PE(16:0_18:1)-H	PE(36:2)+Na		PE(16:0_16:1)-H	PE(14:0_18:2)+Na
PE(14:0_18:2)+H	PE(34:1)+Na	PE(18:1_18:2)+H		PE(32:1)+H	PE(17:1_16:0)-H
PE(14:0_18:2)-H	PE(16:0_18:2)-H	PE(18:1_18:2)-H		PE(14:0_18:2)+H	PE(16:0_18:1)+H
PE(14:0_18:2)+Na	PE(34:2)+Na	PE(36:3)+Na		PE(14:0_18:2)-H	PE(16:0_18:1)-H
PE(14:0_18:2)-H	PE(16:0_18:2)-H	PE(18:1_18:2)+H		PE(14:0_18:2)+Na	PE(16:0_18:1)-H
PE(17:1_16:0)-H	PE(16:0_18:2)-H	PE(18:1_18:2)-H		PE(14:0_18:2)-H	PE(16:0_18:2)-H
PE(18:0_16:0)-H	PE(16:0_18:2)-H	PE(18:1_18:2)-H		PE(17:1_16:0)-H	PE(16:0_18:2)+H
PE(18:0_16:0)-H	PE(16:0_18:3)+H	PE(18:2_18:2)+H		PE(18:0_16:0)-H	PE(34:2)+Na
PE(16:0_18:1)+H	PE(16:1_18:2)+H	PE(18:2_18:2)-H		PE(16:0_18:1)+H	PE(16:0_18:2)-H
PE(16:0_18:1)-H	PE(16:1_18:2)-H	PE(36:4)+Na		PE(16:0_18:1)-H	PE(16:0_18:2)+Na
PE(34:1)+Na	PE(34:3)+Na	PE(18:2_18:2)-H		PE(34:1)+Na	PE(16:0_18:3)+H
PE(16:0_18:2)-H	PE(19:1_16:0)+H	PE(18:2_18:2)-H		PE(16:0_18:1)-H	PE(16:1_18:2)-H
PE(16:0_18:2)-H	PE(19:1_16:0)-H	PE(18:2_18:2)+H		PE(16:0_18:2)-H	PE(16:1_18:2)+H
PE(16:0_18:3)+H	PE(17:0_18:2)+H	PE(18:2_18:2)-H		PE(16:0_18:2)+Na	PE(34:3)+Na
PE(16:1_18:2)+H	PE(17:0_18:2)-H	PE(18:2_18:2)-H		PE(16:0_18:2)-H	PE(16:1_18:2)+H
PE(16:1_18:2)-H	PE(17:1_18:2)-H	PE(18:3_18:2)-H		PE(16:0_18:2)+Na	PE(19:1_16:0)+H
PE(34:3)+Na	PE(18:0_18:1)+H	PE(36:5)+Na		PE(16:0_18:2)-H	PE(19:1_16:0)-H
PE(19:1_16:0)+H	PE(18:0_18:1)-H	PE(18:3_18:2)-H		PE(16:0_18:3)+H	PE(17:0_18:2)+H
PE(19:1_16:0)-H	PE(18:1_18:1)+H	PE(19:1_18:2)-H		PE(16:0_18:3)+H	PE(17:0_18:2)-H
PE(17:0_18:2)+H	PE(18:1_18:1)-H	PE(19:1_18:2)+H		PE(16:1_18:2)-H	PE(17:1_18:2)+H
PE(17:0_18:2)-H	PE(36:2)+Na	PE(19:1_18:2)-H		PE(16:1_18:2)+H	PE(17:1_18:2)-H
PE(17:1_18:2)-H	PE(18:1_18:2)-H	PE(19:1_18:2)-H		PE(34:3)+Na	PE(18:0_18:1)+H
PE(17:1_18:2)+H	PE(18:1_18:2)+H	PE(20:0_18:1)+H		PE(16:1_18:2)-H	PE(18:0_18:1)-H
PE(18:0_18:1)+H	PE(36:3)+Na	PE(20:0_18:2)+H		PE(34:3)+H	PE(18:0_18:2)+H
PE(18:0_18:1)-H	PE(18:2_18:2)-H	PE(20:0_18:2)-H		PE(17:0_18:1)+H	PE(18:0_18:2)-H
PE(18:1_18:1)+H	PE(18:2_18:2)+H	PE(20:1_18:2)+H		PE(17:0_18:1)-H	PE(36:2)+Na
PE(18:1_18:1)-H	PE(36:4)+Na	PE(20:1_18:2)-H		PE(17:0_18:2)+H	PE(18:1_18:1)+H
PE(36:2)+Na	PE(18:2_18:2)-H	PE(20:2_18:2)-H		PE(17:0_18:2)-H	PE(18:1_18:1)-H
PE(18:1_18:2)-H	PE(18:2_18:2)-H	PE(18:2_21:0)-H		PE(17:1_18:2)-H	PE(18:1_18:1)+H
PE(18:1_18:2)+H	PE(18:2_18:2)+Na	PE(18:1_22:0)+H		PE(35:3)+H	PE(18:1_18:2)+H
PE(36:3)+Na	PE(18:2_18:2)-H	PE(22:0_18:2)+H		PE(18:0_18:1)+H	PE(18:1_18:2)-H
PE(18:1_18:2)+H	PE(18:2_18:2)-H	PE(22:0_18:2)-H		PE(18:0_18:1)-H	PE(36:3)+Na
PE(18:1_18:2)-H	PE(18:2_18:2)-H	PE(18:2_23:0)+H		PE(36:1)+Na	PE(18:1_18:2)+H
PE(18:2_18:2)+H	PE(18:3_18:2)-H	PE(18:2_23:0)-H		PE(18:0_18:2)+H	PE(18:1_18:2)-H
PE(18:2_18:2)-H	PE(36:5)+Na	PE(24:0_18:2)+H		PE(18:0_18:2)-H	PE(18:1_18:2)+H
PE(18:2_18:2)-H	PE(20:0_18:2)+H	PE(24:0_18:2)-H		PE(36:2)+Na	PE(18:1_18:2)-H
PE(18:2_18:2)-H	PE(20:0_18:2)-H	PE(25:0_18:2)+H		PE(18:1_18:1)+H	PE(18:1_18:2)-H
PE(18:2_18:2)+Na	PE(20:1_18:2)+H	PE(25:0_18:2)-H		PE(18:1_18:1)-H	PE(18:2_18:2)-H
PE(18:2_18:2)-H	PE(20:1_18:2)-H	PG(16:0_14:0)-H		PE(18:1_18:2)+H	PE(18:2_18:2)+H
PE(18:2_18:2)-H	PE(20:2_18:2)-H	PG(16:0_16:0)-H		PE(18:1_18:2)-H	PE(36:4)+Na
PE(18:3_18:2)+H	PE(18:2_23:0)+H	PG(16:0_16:0)+Na		PE(36:3)+Na	PE(18:2_18:2)-H
PE(18:3_18:2)+H	PE(18:2_23:0)-H	PG(16:0_16:0)-H		PE(18:1_18:2)-H	PE(18:2_18:2)+Na
PE(18:3_18:2)-H	PE(24:0_18:2)+H	PG(16:0_16:0)+H		PE(18:1_18:2)+H	PE(18:2_18:2)+H
PE(36:5)+Na	PE(24:0_18:2)-H	PG(16:0_16:0)-H		PE(18:1_18:2)+Na	PE(18:2_18:2)-H
PE(18:3_18:2)-H	PG(16:0_14:0)-H	PG(16:0_16:0)+H		PE(18:1_18:2)-H	PE(18:2_18:2)-H
PE(20:0_18:1)+H	PG(16:0_16:0)-H	PG(32:0)+Na		PE(18:1_18:2)+H	PE(18:3_18:2)-H
PE(20:0_18:1)-H	PG(16:0_16:0)+Na	PG(16:0_16:0)+Na		PE(18:1_18:2)-H	PE(19:1_18:2)+H
PE(20:0_18:2)+H	PG(16:0_16:0)-H	PG(16:0_16:0)-H		PE(18:2_18:2)-H	PE(19:1_18:2)-H
PE(20:0_18:2)-H	PG(16:0_16:0)+H	PG(16:0_16:0)+H		PE(18:2_18:2)+H	PE(19:1_18:2)-H
PE(20:0_18:2)+Na	PG(16:0_16:0)-H	PG(16:0_16:0)-H		PE(36:4)+Na	PE(19:1_18:2)-H
PE(20:1_18:2)+H	PG(18:1_14:0)-H	PG(18:1_14:0)-H		PE(18:2_18:2)-H	PE(20:0_18:1)+H
PE(20:1_18:2)-H	PG(18:1_14:0)-H	PG(18:1_14:0)-H		PE(18:2_18:2)+Na	PE(20:0_18:2)+H
PE(18:2_21:0)-H	PG(14:0_18:2)-H	PG(14:0_18:2)-H		PE(18:2_18:2)-H	PE(20:0_18:2)-H
PE(22:0_18:2)+H	PG(18:0_16:0)-H	PG(14:0_18:2)-H		PE(18:2_18:2)-H	PE(20:1_18:2)+H
PE(22:0_18:2)-H	PG(34:0)+Na	PG(16:0_17:0)-H		PE(18:3_18:2)-H	PE(20:1_18:2)-H
PE(24:0_18:2)+H	PG(16:0_18:1)-H	PG(15:0_18:2)-H		PE(36:5)+Na	PE(18:2_21:0)-H
PE(24:0_18:2)-H	PG(16:0_18:1)+H	PG(18:0_16:0)-H		PE(18:3_18:2)-H	PE(18:1_22:0)+H
PG(16:0_16:0)-H	PG(34:1)+Na	PG(34:0)+Na		PE(19:1_18:1)-H	PE(22:0_18:2)+H
PG(16:0_16:0)-H	PG(16:0_18:1)-H	PG(16:0_18:1)-H		PE(19:1_18:2)-H	PE(22:0_18:2)-H
PG(16:0_16:0)-H	PG(34:1)+Na	PG(16:0_18:1)+Na		PE(19:1_18:2)+H	PE(24:0_18:2)+H
PG(32:0)+Na	PG(16:0_18:2)-H	PG(16:0_18:1)+H		PE(19:1_18:3)+H	PE(24:0_18:2)-H
PG(16:0_16:0)-H	PG(16:0_18:2)-H	PG(16:0_18:1)-H		PE(20:0_18:1)+H	PE(25:0_18:2)+H
PG(16:0_16:0)+H	PG(16:0_18:2)+Na	PG(16:0_18:1)+H		PE(20:0_18:1)-H	PG(16:0_16:0)-H
PG(32:0)+Na	PG(16:0_18:2)+H	PG(34:1)+Na		PE(20:1_18:2)+H	PG(16:0_16:0)-H
PG(16:0_16:0)-H	PG(16:0_18:2)-H	PG(16:0_18:2)-H		PE(20:1_18:2)-H	PG(16:0_16:0)+H
PG(18:1_14:0)-H	PG(16:0_18:2)+Na	PG(16:0_18:2)-H		PE(20:2_18:2)-H	PG(32:0)+Na
PG(18:1_14:0)-H	PG(16:0_18:2)+H	PG(16:0_18:2)-H		PE(18:1_22:0)+H	PG(16:0_16:0)-H
PG(14:0_18:2)-H	PG(16:1_18:2)-H	PG(16:0_18:2)+Na		PE(18:1_22:0)-H	PG(16:0_16:0)-H
PG(14:0_18:2)-H	PG(19:1_16:0)-H	PG(16:0_18:2)+H		PE(22:0_18:2)+H	PG(18:1_14:0)-H
PG(16:0_17:0)-H	PG(35:1)+Na	PG(16:0_18:2)-H		PE(22:0_18:2)-H	PG(18:1_14:0)-H
PG(18:0_16:0)-H	PG(17:0_18:2)-H	PG(16:0_18:2)+H		PE(40:2)+Na	PG(16:0_16:1)-H
PG(34:0)+Na	PG(18:0_18:1)-H	PG(34:2)+Na		PE(18:2_23:0)+H	PG(14:0_18:2)-H
PG(16:0_18:1)+NH4	PG(18:1_18:1)-H	PG(16:0_18:2)-H		PE(18:2_23:0)-H	PG(15:0_18:2)-H
PG(16:0_18:1)-H	PG(18:1_18:2)-H	PG(16:0_18:2)+Na		PE(18:1_24:0)+H	PG(18:0_16:0)-H
PG(16:0_18:1)+H	PG(18:1_18:2)+H	PG(16:0_18:2)+H		PE(18:1_24:0)-H	PG(16:0_18:1)+Na
PG(34:1)+Na	PG(36:3)+Na	PG(19:1_16:0)-H		PE(24:0_18:2)+H	PG(16:0_18:1)-H
PG(16:0_18:1)-H	PG(18:2_18:2)-H	PG(17:0_18:2)-H		PE(24:0_18:2)-H	PG(16:0_18:1)+H
PG(16:0_18:1)+NH4	PG(18:2_18:2)+H	PG(17:0_18:2)-H		PG(16:0_14:0)-H	PG(16:0_18:1)-H
PG(16:0_18:1)+H	PG(18:2_18:2)-H	PG(18:0_18:1)-H		PG(16:0_14:0)+H	PG(34:1)+Na
PG(34:1)+Na	PG(18:2_18:2)+H	PG(18:0_18:2)-H		PG(16:0_16:0)-H	PG(34:1)+H
PG(16:0_18:1)-H	PG(19:1_18:0)-H	PG(18:0_18:2)-H		PG(32:0)+Na	PG(16:0_18:2)-H
PG(34:1)+Na	PG(19:1_18:1)-H	PG(18:1_18:2)-H		PG(16:0_16:0)-H	PG(16:0_18:2)-H
PG(16:0_18:2)-H	PG(19:1_18:2)-H	PG(18:1_18:2)+H		PG(16:0_16:0)+H	PG(16:0_18:2)+H
PG(16:0_18:2)-H	PG(19:1_19:1)-H	PG(18:1_18:2)-H		PG(32:0)+Na	PG(34:2)+Na
PG(16:0_18:2)-H	PI(16:0_16:0)-H	PG(18:1_18:2)-H		PG(16:0_16:0)-H	PG(16:0_18:2)-H
PG(16:0_18:2)+H	PI(16:0_16:1)-H	PG(18:1_18:2)+H		PG(32:0)+Na	PG(16:0_18:2)+Na
PG(34:2)+Na	PI(16:0_16:1)-H	PG(18:2_18:2)-H		PG(18:1_14:0)-H	PG(16:0_18:2)+H
PG(16:0_18:2)-H	PI(15:0_18:2)-H	PG(18:2_18:2)+H		PG(14:0_18:2)-H	PG(16:0_18:3)-H
PG(34:2)+Na	PI(15:0_18:2)-H	PG(18:2_18:2)-H		PG(16:0_17:0)-H	PG(16:1_18:3)-H
PG(16:0_18:2)+H	PI(18:0_16:0)-H	PG(18:2_18:2)+H		PG(18:0_16:0)-H	PG(19:1_16:0)-H
PG(16:0_18:3)-H	PI(16:0_18:1)-H	PG(18:3_18:2)-H		PG(34:0)+Na	PG(19:1_16:0)+H
PG(19:1_16:0)-H	PI(16:0_18:1)+H	PG(19:1_18:0)-H		PG(16:0_18:1)-H	PG(35:1)+Na
PG(35:1)+Na	PI(16:0_18:1)+NH4	PG(19:1_18:1)-H		PG(16:0_18:1)+H	PG(19:1_16:0)-H
PG(17:0_18:2)-H	PI(16:0_18:1)+Na	PG(19:1_18:2)-H		PG(34:1)+Na	PG(17:0_18:2)-H
PG(18:0_18:1)-H	PI(16:0_18:1)-H	PG(19:1_18:2)-H		PG(16:0_18:1)-H	PG(18:0_18:1)-H
PG(18:1_18:1)-H	PI(16:0_18:1)+H	PG(19:1_18:2)-H		PG(34:1)+Na	PG(36:1)+Na
PG(18:0_18:2)-H	PI(16:0_18:1)+NH4	PG(19:1_19:1)-H		PG(16:0_18:2)-H	PG(18:0_18:2)-H
PG(36:2)+Na	PI(34:1)+Na	PI(16:0_16:0)-H		PG(16:0_18:2)-H	PG(36:2)+Na
PG(18:1_18:2)-H	PI(16:0_18:1)-H	PI(16:0_16:0)-H		PG(16:0_18:2)+NH4	PG(18:1_18:2)-H
PG(18:1_18:2)+H	PI(16:0_18:1)+H	PI(16:0_16:0)-H		PG(16:0_18:2)-H	PG(18:1_18:2)+H
PG(36:3)+Na	PI(18:0_16:1)-H	PI(16:0_16:1)-H		PG(16:0_18:2)+H	PG(36:3)+Na
PG(18:1_18:2)-H	PI(16:0_18:2)-H	PI(16:0_16:1)-H		PG(34:2)+Na	PG(18:2_18:2)+Na
PG(36:3)+Na	PI(16:0_18:2)+H	PI(15:0_18:2)-H		PG(16:0_18:3)-H	PG(18:2_18:2)-H
PG(18:2_18:2)-H	PI(16:0_18:2)+NH4	PI(15:0_18:2)-H		PG(19:1_16:0)-H	PG(18:2_18:2)+H
PG(18:2_18:2)+H	PI(34:2)+Na	PI(18:0_16:0)-H		PG(19:1_16:0)+H	PG(18:2_18:2)-H
PG(18:2_18:2)-H	PI(16:0_18:2)-H	PI(16:0_18:1)-H		PG(35:1)+Na	PG(18:2_18:2)+H
PG(18:2_18:2)+H	PI(16:0_18:2)+NH4	PI(16:0_18:1)+H		PG(19:1_16:0)-H	PG(18:3_18:2)-H
PG(36:4)+Na	PI(16:0_18:2)+H	PI(16:0_18:1)+NH4		PG(19:1_16:0)+H	PG(19:1_18:0)-H
PG(18:3_18:2)-H	PI(34:2)+Na	PI(34:1)+Na		PG(35:1)+Na	PG(19:1_18:1)-H
PG(19:1_18:0)-H	PI(16:0_18:2)-H	PI(16:0_18:1)+H		PG(17:0_18:2)-H	PG(19:1_18:2)-H
PG(19:1_18:1)-H	PI(16:0_18:2)+H	PI(16:0_18:1)-H		PG(17:0_18:2)-H	PG(19:1_19:1)-H
PG(19:1_18:2)-H	PI(16:0_18:2)+NH4	PI(16:0_18:1)+Na		PG(18:0_18:1)-H	PI(16:0_16:0)-H
PG(19:1_19:1)-H	PI(34:2)+Na	PI(16:0_18:1)+NH4		PG(36:1)+Na	PI(16:0_16:0)-H
PI(16:0_16:0)-H	PI(16:0_18:2)+H	PI(16:0_18:1)-H		PG(18:1_18:1)-H	PI(16:0_16:1)-H
PI(16:0_16:0)+Na	PI(16:0_18:2)-H	PI(16:0_18:1)+H		PG(36:2)+Na	PI(14:0_18:2)-H
PI(16:0_16:0)-H	PI(16:0_18:2)-H	PI(16:0_18:1)+Na		PG(18:1_18:2)-H	PI(14:0_18:2)+H
PI(16:0_16:1)-H	PI(16:0_18:2)+H	PI(16:0_18:2)-H		PG(18:1_18:2)+H	PI(17:1_16:0)-H
PI(16:0_16:1)-H	PI(16:0_18:2)+Na	PI(16:0_18:2)-H		PG(18:2_18:2)-H	PI(18:0_16:0)-H
PI(17:1_16:0)-H	PI(16:0_18:3)-H	PI(16:0_18:2)+H		PG(18:2_18:2)+H	PI(16:0_18:1)-H
PI(15:0_18:2)-H	PI(16:0_18:3)+H	PI(16:0_18:2)+NH4		PG(19:1_18:0)-H	PI(16:0_18:1)+H
PI(18:0_16:0)-H	PI(34:3)+Na	PI(16:0_18:2)-H		PG(19:1_18:1)-H	PI(16:0_18:1)+Na
PI(16:0_18:1)-H	PI(17:0_18:1)-H	PI(16:0_18:2)+NH4		PG(19:1_18:1)-H	PI(16:0_18:1)+NH4
PI(16:0_18:1)+H	PI(19:1_16:0)-H	PI(16:0_18:2)+H		PG(19:1_19:1)-H	PI(16:0_18:1)-H
PI(16:0_18:1)+NH4	PI(17:0_18:2)-H	PI(34:2)+Na		PI(16:0_14:0)-H	PI(16:0_18:1)+H
PI(16:0_18:1)+Na	PI(17:0_18:2)+H	PI(16:0_18:2)-H		PI(16:0_16:0)-H	PI(16:0_18:1)+Na
PI(16:0_18:1)-H	PI(35:2)+Na	PI(16:0_18:2)+NH4		PI(16:0_16:0)-H	PI(16:0_18:2)-H
PI(16:0_18:1)+H	PI(17:0_18:2)-H	PI(16:0_18:2)+H		PI(16:0_16:0)+H	PI(16:0_18:2)+H
PI(34:1)+Na	PI(35:2)+H	PI(16:0_18:2)+Na		PI(16:0_16:1)-H	PI(16:0_18:2)+NH4
PI(16:0_18:1)-H	PI(17:0_18:2)-H	PI(16:0_18:3)-H		PI(16:0_16:1)+H	PI(34:2)+Na
PI(16:0_18:1)+H	PI(35:2)+H	PI(16:0_18:3)+H		PI(14:0_18:2)-H	PI(16:0_18:2)-H
PI(16:0_18:2)-H	PI(35:2)+Na	PI(16:0_18:3)+Na		PI(14:0_18:2)+H	PI(16:0_18:2)+H
PI(16:0_18:2)+H	PI(17:1_18:2)-H	PI(14:0_20:4)-H		PI(17:1_16:0)-H	PI(16:0_18:2)+NH4
PI(16:0_18:2)+NH4	PI(17:1_18:2)-H	PI(17:0_18:1)-H		PI(18:0_16:0)-H	PI(34:2)+Na
PI(34:2)+Na	PI(18:0_18:1)-H	PI(19:1_16:0)-H		PI(16:0_18:1)-H	PI(16:0_18:2)-H
PI(16:0_18:2)-H	PI(18:0_18:1)+H	PI(17:0_18:2)-H		PI(16:0_18:1)+H	PI(16:0_18:2)+H
PI(16:0_18:2)+H	PI(18:0_18:1)+Na	PI(17:0_18:2)+H		PI(34:1)+Na	PI(16:0_18:2)+NH4
PI(16:0_18:2)+NH4	PI(18:0_18:2)-H	PI(17:0_18:2)-H		PI(16:0_18:1)-H	PI(34:2)+Na
PI(34:2)+Na	PI(18:0_18:2)+H	PI(17:0_18:2)+H		PI(16:0_18:1)+H	PI(16:0_18:2)-H
PI(16:0_18:2)-H	PI(18:0_18:2)+NH4	PI(17:0_18:2)+Na		PI(16:0_18:1)+Na	PI(19:1_16:0)-H
PI(16:0_18:2)+NH4	PI(18:0_18:2)+Na	PI(17:0_18:2)-H		PI(16:0_18:2)-H	PI(19:1_16:0)-H
PI(16:0_18:2)+H	PI(18:0_18:2)-H	PI(17:0_18:2)+H		PI(16:0_18:2)+H	PI(17:0_18:2)-H
PI(34:2)+Na	PI(18:0_18:2)-H	PI(35:2)+Na		PI(16:0_18:2)+NH4	PI(17:0_18:2)+H
PI(16:0_18:2)-H	PI(18:1_18:2)-H	PI(17:1_18:2)-H		PI(34:2)+Na	PI(17:0_18:2)-H
PI(16:0_18:2)+H	PI(18:1_18:2)+H	PI(17:1_18:2)-H		PI(16:0_18:2)-H	PI(17:1_18:2)-H
PI(16:0_18:2)+Na	PI(18:1_18:2)-H	PI(18:0_18:0)-H		PI(16:0_18:2)+H	PI(17:1_18:2)-H
PI(16:0_18:2)-H	PI(18:1_18:2)+H	PI(18:0_18:1)-H		PI(16:0_18:2)+NH4	PI(18:0_18:1)-H
PI(16:0_18:2)+H	PI(36:3)+Na	PI(18:0_18:1)+H		PI(34:2)+Na	PI(18:0_18:1)+H
PI(16:0_18:2)+Na	PI(18:1_18:2)-H	PI(18:0_18:1)+Na		PI(16:0_18:2)-H	PI(18:0_18:1)+Na
PI(16:0_18:2)-H	PI(18:1_18:2)+H	PI(18:0_18:2)-H		PI(16:0_18:2)+H	PI(18:0_18:1)-H
PI(16:0_18:2)-H	PI(18:1_18:2)+Na	PI(18:0_18:2)+H		PI(34:2)+NH4	PI(18:0_18:2)-H
PI(16:0_18:3)-H	PI(18:2_18:2)-H	PI(18:0_18:2)+NH4		PI(34:2)+Na	PI(18:0_18:2)+H
PI(16:0_18:3)+H	PI(18:2_18:2)+H	PI(18:0_18:2)+Na		PI(16:0_18:2)-H	PI(18:0_18:2)+NH4
PI(34:3)+Na	PI(18:2_18:2)+NH4	PI(18:0_18:2)-H		PI(16:0_18:2)+H	PI(18:0_18:2)+Na
PI(17:0_18:1)-H	PI(36:4)+Na	PI(18:0_18:2)+H		PI(16:0_18:2)+NH4	PI(18:0_18:2)-H
PI(19:1_16:0)-H	PI(18:2_18:2)-H	PI(18:0_18:2)+NH4		PI(34:2)+Na	PI(18:0_18:2)+Na
PI(17:0_18:2)-H	PI(18:2_18:2)+NH4	PI(18:0_18:2)+Na		PI(16:0_18:2)-H	PI(18:0_18:2)-H
PI(17:0_18:2)+H	PI(18:2_18:2)+H	PI(18:0_18:2)-H		PI(16:0_18:2)+NH4	PI(18:1_18:2)-H
PI(17:0_18:2)-H	PI(36:4)+Na	PI(18:1_18:2)-H		PI(16:0_18:2)+H	PI(18:1_18:2)+H
PI(17:0_18:2)+H	PI(18:2_18:2)-H	PI(18:1_18:2)+H		PI(34:2)+Na	PI(18:1_18:2)+NH4
PI(17:0_18:2)+Na	PI(18:2_18:2)+H	PI(36:3)+Na		PI(16:0_18:3)-H	PI(36:3)+Na
PI(17:0_18:2)-H	PI(18:2_18:2)-H	PI(18:1_18:2)-H		PI(16:0_18:3)+H	PI(18:1_18:2)-H
PI(35:2)+H	PI(18:2_18:2)+H	PI(18:1_18:2)+H		PI(19:1_16:0)-H	PI(18:1_18:2)-H
PI(17:1_18:2)-H	PI(18:3_18:2)-H	PI(18:1_18:2)+Na		PI(17:0_18:2)-H	PI(18:2_18:2)-H
PI(17:1_18:2)-H	PI(19:1_18:0)-H	PI(18:1_18:2)-H		PI(17:0_18:2)+H	PI(18:2_18:2)+NH4
PI(18:0_18:1)-H	PI(19:1_18:1)-H	PI(18:1_18:2)+H		PI(17:0_18:2)-H	PI(18:2_18:2)+H
PI(18:0_18:1)+H	PI(19:0_18:2)-H	PI(18:1_18:2)+Na		PI(17:0_18:2)-H	PI(36:4)+Na
PI(18:0_18:1)+Na	PI(19:1_18:2)-H	PI(18:1_18:2)-H		PI(17:0_18:2)+H	PI(18:2_18:2)-H
PI(18:0_18:2)-H	PI(19:1_18:2)+H	PI(18:1_18:2)-H		PI(17:1_18:2)-H	PI(18:2_18:2)+H
PI(18:0_18:2)+H	PI(37:3)+Na	PI(18:2_18:2)-H		PI(18:0_18:0)-H	PI(18:3_18:2)-H
PI(18:0_18:2)+Na	PI(19:1_18:2)-H	PI(18:2_18:2)+H		PI(18:0_18:1)-H	PI(19:1_18:0)-H
PI(18:0_18:2)-H	PI(20:0_18:2)-H	PI(18:2_18:2)-H		PI(18:0_18:1)+H	PI(19:1_18:1)-H
PI(18:0_18:2)-H	PI(20:0_18:2)-H	PI(18:2_18:2)+H		PI(18:0_18:1)+Na	PI(19:0_18:2)-H
PI(18:0_18:2)-H	PI(18:2_21:0)-H	PI(18:2_18:2)+NH4		PI(18:0_18:2)-H	PI(19:1_18:2)-H
PI(18:1_18:2)-H	PI(22:0_18:2)-H	PI(18:2_18:2)+Na		PI(18:0_18:2)+H	PI(19:1_18:2)-H
PI(18:1_18:2)+H	PS(16:0_18:1)-H	PI(19:1_18:0)-H		PI(18:0_18:2)+NH4	PI(19:1_18:3)-H
PI(18:1_18:2)+Na	PS(16:0_18:2)-H	PI(19:1_18:1)-H		PI(36:2)+Na	PI(20:0_18:1)-H
PI(18:1_18:2)-H	PS(18:0_18:2)-H	PI(19:0_18:2)-H		PI(18:0_18:2)-H	PI(20:0_18:2)-H
PI(18:1_18:2)+H	PS(18:2_18:2)-H	PI(19:1_18:2)-H		PI(18:0_18:2)+H	PI(18:2_21:0)-H
PI(18:1_18:2)+NH4	PS(18:2_18:2)-H	PI(19:1_18:2)-H		PI(18:0_18:2)+Na	PI(22:0_18:2)-H
PI(18:1_18:2)+Na	PS(18:3_18:2)-H	PI(19:1_18:2)+H		PI(18:0_18:2)-H	PS(16:0_18:1)-H
PI(18:1_18:2)-H	PS(18:3e_18:2)-H	PI(19:1_18:2)-H		PI(18:0_18:2)-H	PS(16:0_18:2)-H
PI(18:2_18:2)-H	PS(20:0_18:1)-H	PI(20:0_18:1)-H		PI(18:1_18:2)-H	PS(16:1e_18:1)-H
PI(18:2_18:2)+H	PS(20:0_18:2)-H	PI(20:0_18:2)-H		PI(18:1_18:2)+H	PS(16:1e_18:2)-H
PI(18:2_18:2)+NH4	PS(20:0_18:2)+H	PI(18:2_21:0)-H		PI(36:3)+Na	PS(16:1e_18:2)-H
PI(18:2_18:2)-H	PS(18:2_21:0)-H	PI(22:0_18:2)-H		PI(18:1_18:2)-H	PS(18:0_18:2)-H
PI(18:2_18:2)+NH4	PS(18:2_21:0)+H	PS(16:0_18:1)-H		PI(18:1_18:2)+H	PS(18:1_18:2)-H
PI(18:2_18:2)+H	PS(18:1_22:0)-H	PS(16:0_18:2)-H		PI(36:3)+Na	PS(18:2_18:2)-H
PI(36:4)+Na	PS(22:0_18:2)-H	PS(16:1e_18:2)-H		PI(18:2_18:2)-H	PS(18:2_18:2)-H
PI(18:2_18:2)-H	PS(22:0_18:2)+H	PS(18:0_18:2)-H		PI(18:2_18:2)+H	PS(18:3e_18:1)-H
PI(18:2_18:2)+H	PS(18:2_23:0)-H	PS(18:2_18:2)-H		PI(18:2_18:2)-H	PS(18:3e_18:2)-H
PI(18:2_18:2)-H	PS(24:0_18:2)-H	PS(18:3_18:2)-H		PI(18:2_18:2)+H	PS(20:0_18:1)-H
PI(18:2_18:2)+H		PS(18:3e_18:2)-H		PI(18:3_18:2)-H	PS(20:0_18:2)-H
PI(18:3_18:2)-H		PS(18:3e_18:2)-H		PI(19:1_18:0)-H	PS(20:0_18:2)+H
PI(19:1_18:0)-H		PS(20:0_18:1)-H		PI(19:1_18:1)-H	PS(18:2_21:0)-H
PI(19:1_18:1)-H		PS(20:0_18:2)-H		PI(19:1_18:1)-H	PS(18:2_21:0)+H
PI(19:1_18:2)-H		PS(20:0_18:2)+H		PI(19:1_18:1)+Na	PS(18:1_22:0)-H
PI(19:1_18:2)+H		PS(18:2_21:0)-H		PI(19:1_18:1)-H	PS(22:0_18:2)-H
PI(19:1_18:2)-H		PS(18:1_22:0)-H		PI(19:1_18:2)-H	PS(22:0_18:2)+H
PI(19:1_18:2)-H		PS(22:0_18:2)-H		PI(19:1_18:2)+H	PS(22:0_18:2)+H
PI(20:0_18:2)-H		PS(22:0_18:2)+H		PI(19:1_18:3)-H	PS(22:0_18:2)-H
PI(20:1_18:2)-H		PS(18:2_23:0)-H		PI(20:0_18:1)-H	PS(18:2_23:0)-H
PI(18:2_21:0)-H		PS(18:2_23:0)+H		PI(20:0_18:2)-H	PS(18:2_23:0)+H
PI(22:0_18:2)-H		PS(24:0_18:2)-H		PI(20:0_18:2)-H	PS(24:0_18:2)-H
PS(16:0_18:1)-H				PI(18:2_21:0)-H
PS(16:0_18:2)-H				PI(18:1_22:0)-H
PS(16:1e_18:2)-H				PI(22:0_18:2)-H
PS(18:0_18:2)-H				PI(18:2_23:0)-H
PS(18:2_18:2)-H				PS(16:0_18:2)-H
PS(18:3_18:2)-H				PS(18:0_18:2)-H
PS(20:0_18:1)-H				PS(36:3)-H
PS(20:0_18:2)-H				PS(18:2_18:2)-H
PS(20:0_18:2)+H				PS(18:3e_18:2)-H
PS(18:2_21:0)-H				PS(20:0_18:1)-H
PS(18:1_22:0)-H				PS(20:0_18:1)+H
PS(22:0_18:2)-H				PS(20:0_18:2)-H
PS(22:0_18:2)+H				PS(20:0_18:2)+H
PS(40:2)+Na				PS(18:1_22:0)-H
PS(22:0_18:2)-H				PS(18:1_22:0)+H
PS(18:2_23:0)-H				PS(22:0_18:2)-H
PS(24:0_18:2)-H				PS(22:0_18:2)+H
				PS(18:2_23:0)-H
				PS(24:0_18:2)-H
				PS(24:0_18:2)+H
