# Supplementary material for: Fatty acid unsaturation improves germination of upland cotton (Gossypium hirsutum) under cold stress
Source: Front Plant Sci. 2024 Feb 6;15:1286908. doi: 10.3389/fpls.2024.1286908 (PMC10877374; doi:10.3389/fpls.2024.1286908)
Supplement: Supplementary file 2 [file Table_2.xlsx]

## Sheet: Sheet1
Table S2. Percent content of five major fatty acids belonging to different glycerophospholipids in the dry seeds of all genotypes.
Glycerophospholipid sub-class	Molecular species	Genotypes
		FAM 1	FAM 2	FAM 3	FAM 4	SA 2580	SC 9023
PA	(16:0)	0.0983607	0.109091	0.119048	0.0806452	0.111111	0.0714286
	(18:0)	0.0163934	0.0181818	0.0238095	0	0.0277778	0.0285714
	(18:1)	0.0901639	0.0727273	0.107143	0.177419	0.12963	0.0714286
	(18:2)	0.319672	0.354545	0.297619	0.33871	0.277778	0.307143
	(18:3)	0.0655738	0.0909091	0.0952381	0.0322581	0.12037	0.0928571
PC	(16:0)	0.114583	0.173913	0.142045	0.115385	0.147059	0.136905
	(18:0)	0.0520833	0.048913	0.0568182	0.0384615	0.0343137	0.0357143
	(18:1)	0.223958	0.266304	0.232955	0.192308	0.161765	0.196429
	(18:2)	0.291667	0.23913	0.25	0.192308	0.318627	0.285714
	(18:3)	0.0520833	0.0434783	0.0681818	0.0384615	0.0686275	0.0952381
PE	(16:0)	0.112069	0.181818	0.128788	0.162162	0.126582	0.113636
	(18:0)	0.0344828	0.0363636	0.0530303	0.0405405	0.0506329	0.0454545
	(18:1)	0.155172	0.136364	0.0984848	0.135135	0.189873	0.166667
	(18:2)	0.405172	0.436364	0.462121	0.310811	0.379747	0.44697
	(18:3)	0.0517241	0.0363636	0.0378788	0.0135135	0.0506329	0.0227273
PG	(16:0)	0.357143	0.35	0.381356	0.25	0.413043	0.336735
	(18:0)	0.0535714	0.0625	0.059322	0.0416667	0.0652174	0.0714286
	(18:1)	0.1875	0.6625	0.135593	0.208333	0.184783	0.153061
	(18:2)	0.267857	0.2875	0.305085	0.25	0.173913	0.285714
	(18:3)	0.0178571	0	0.0169492	0.0416667	0.0217391	0.0408163
PI	(16:0)	0.238889	0.205556	0.210227	0.285714	0.244048	0.220588
	(18:0)	0.0611111	0.0722222	0.0965909	0	0.10119	0.102941
	(18:1)	0.122222	0.133333	0.164773	0.214286	0.130952	0.147059
	(18:2)	0.416667	0.433333	0.369318	0.214286	0.357143	0.389706
	(18:3)	0.0222222	0.0277778	0.0227273	0.0714286	0.0297619	0.0220588
PS	(16:0)	0.0588235	0.0882353	0.0833333	0.0454545	0.0625	0.0625
	(18:0)	0.0294118	0.0588235	0.0555556	0.0454545	0.0625	0.0416667
	(18:1)	0.0588235	0.117647	0.111111	0.136364	0.15625	0.145833
	(18:2)	0.441176	0.5	0.472222	0.409091	0.40625	0.458333
	(18:3)	0.0294118	0.0882353	0.111111	0.0909091	0.0625	0.0625
