# Supplementary material for: Fatty acid unsaturation improves germination of upland cotton (Gossypium hirsutum) under cold stress
Source: Front Plant Sci. 2024 Feb 6;15:1286908. doi: 10.3389/fpls.2024.1286908 (PMC10877374; doi:10.3389/fpls.2024.1286908)
Supplement: Supplementary file 3 [file Table_3.xlsx]

## Sheet: Sheet1
Table S3. Unsaturation/saturation ratios of different phospholipids identified in the dry seeds of all the six genotypes.
	FAM 1	FAM 2	FAM 3	FAM 4	SA 2580	SC 9023
PA	1.40232	17.2146	3.0885	3.21003	8.20966	8.84449
PC	1.57003	3.53374	3.61251	7.23799	3.55376	4.50484
PE	3.9291	5.24861	6.81509	1.22261	4.43805	2.80579
PG	1.47848	1.79146	1.05282	1.82783	1.05867	1.6289
PI	0.751271	1.38123	1.38533	27.7225	1.29262	1.3164
PS	5.65012	37.7765	64.8845	12.3713	34.017	40.0596
